# Supplementary material for: Developmental Morphokinetics and the Transcriptomic Profile of Bovine First-Cleaved Embryos: Normal vs. Abnormal Divisions
Source: Int J Mol Sci. 2026 May 28;27(11):4885. doi: 10.3390/ijms27114885 (PMC13256426; doi:10.3390/ijms27114885)
Supplement: Supplementary file 1 [file ijms-27-04885-s001.zip]

Archive with 4 entries (4 files):
- Supplemental Table S1.xlsx
- Supplemental Table S2.xlsx
- Supplemental Table S3.xlsx
- Supplementary Material.pdf
