# Supplementary material for: Developmental Morphokinetics and the Transcriptomic Profile of Bovine First-Cleaved Embryos: Normal vs. Abnormal Divisions
Source: Int J Mol Sci. 2026 May 28;27(11):4885. doi: 10.3390/ijms27114885 (PMC13256426; doi:10.3390/ijms27114885)
Supplement: Supplementary file 1 [file ijms-27-04885-s001.zip › Supplemental Table S1.xlsx]

## Sheet: Sheet1
	baseMean	log2FoldChange	lfcSE	stat	pvalue	padj
ENSBTAG00000016357	37.5239	22.2172	3.59395	6.18184	6.33595e-10	3.33714e-06
ENSBTAG00000009938	51.4861	22.1834	3.84225	5.77354	7.7624e-09	2.33626e-05
ENSBTAG00000046277	38.7977	21.8572	4.08104	5.3558	8.51779e-08	0.000179453
ENSBTAG00000000603	21.5764	21.4175	3.1497	6.79985	1.04727e-11	1.10319e-07
ENSBTAG00000048470	110.352	20.8039	2.86105	7.27141	3.55761e-13	7.49518e-09
ENSBTAG00000025775	38.8337	20.6307	3.48125	5.92622	3.09983e-09	1.08846e-05
ENSBTAG00000011139	30.3967	20.6281	3.72644	5.5356	3.10165e-08	7.26061e-05
ENSBTAG00000039090	18.1517	20.5023	3.92529	5.22312	1.75935e-07	0.000336963
ENSBTAG00000006676	14.9375	19.3952	4.08377	4.74934	2.0408e-06	0.00330735
ENSBTAG00000014707	146.122	17.8439	2.75426	6.47864	9.25539e-11	6.49975e-07
ENSBTAG00000011731	11.5294	16.7859	2.96018	5.67058	1.42314e-08	3.74784e-05
ENSBTAG00000006769	295.396	9.32893	2.1069	4.42781	9.51961e-06	0.0143257
ENSBTAG00000006934	106.563	8.82236	2.04243	4.31954	1.56356e-05	0.0205882
ENSBTAG00000011494	77.9742	7.97744	1.61139	4.95065	7.39666e-07	0.00129861
ENSBTAG00000047635	1231.82	6.27406	1.42995	4.3876	1.14608e-05	0.0160971
ENSBTAG00000005077	34.6389	5.10362	0.852397	5.98737	2.13257e-09	8.98581e-06
