# Supplementary material for: Developmental Morphokinetics and the Transcriptomic Profile of Bovine First-Cleaved Embryos: Normal vs. Abnormal Divisions
Source: Int J Mol Sci. 2026 May 28;27(11):4885. doi: 10.3390/ijms27114885 (PMC13256426; doi:10.3390/ijms27114885)
Supplement: Supplementary file 1 [file ijms-27-04885-s001.zip › Supplemental Table S2.xlsx]

## Sheet: Sheet1
	baseMean	log2FoldChange	lfcSE	stat	pvalue	padj
ENSBTAG00000014707	146.122	17.5614	2.88373	6.0898	1.13054e-09	1.70576e-06
ENSBTAG00000039090	18.1517	16.9675	4.12803	4.11032	3.95107e-05	0.0248391
ENSBTAG00000011731	11.5294	15.3573	3.15652	4.86526	1.14305e-06	0.000907699
ENSBTAG00000000603	21.5764	14.9721	3.38276	4.42601	9.59933e-06	0.00629716
ENSBTAG00000048470	110.352	14.1104	3.12203	4.51961	6.19547e-06	0.0044513
ENSBTAG00000010114	35.849	-3.062	0.685874	-4.46438	8.03014e-06	0.00550722
ENSBTAG00000010785	7.93442	-6.02608	1.3049	-4.61804	3.87381e-06	0.0029224
ENSBTAG00000016800	71.8294	-16.2045	3.17724	-5.10017	3.39352e-07	0.000312074
ENSBTAG00000016766	81.0443	-16.5151	2.93083	-5.63496	1.75096e-08	1.88703e-05
ENSBTAG00000004547	30.1117	-16.9504	3.38469	-5.00798	5.50053e-07	0.000461067
ENSBTAG00000019018	108.873	-16.9684	3.1895	-5.32009	1.03718e-07	0.000104326
ENSBTAG00000006078	36.7994	-17.5622	3.02937	-5.79731	6.7389e-09	7.82127e-06
ENSBTAG00000015441	26.6374	-17.7164	2.64306	-6.70298	2.04214e-11	4.40169e-08
ENSBTAG00000012623	204.535	-18.0789	2.95446	-6.11918	9.40557e-10	1.57679e-06
ENSBTAG00000003152	227.541	-18.1645	2.68847	-6.75645	1.41416e-11	3.55614e-08
ENSBTAG00000008184	105.95	-18.3888	2.31869	-7.93066	2.17984e-15	1.64447e-11
ENSBTAG00000017869	32.8551	-18.5616	3.64422	-5.09344	3.51621e-07	0.000312074
ENSBTAG00000015074	19.0595	-18.7461	3.0975	-6.05202	1.43038e-09	1.96197e-06
ENSBTAG00000015086	48.6866	-18.8021	3.23274	-5.81615	6.02183e-09	7.57144e-06
ENSBTAG00000007239	564.068	-19.4348	2.97151	-6.54038	6.13612e-11	1.15727e-07
ENSBTAG00000036028	48.2714	-19.6735	2.90162	-6.78015	1.20049e-11	3.55614e-08
ENSBTAG00000018463	366.859	-20.486	2.30898	-8.8723	7.16514e-19	1.08108e-14
ENSBTAG00000001745	479.796	-20.903	2.89865	-7.21128	5.54264e-13	2.78758e-09
ENSBTAG00000015978	101.853	-22.2705	3.1741	-7.01632	2.27789e-12	8.59218e-09
