# Supplementary material for: Developmental Morphokinetics and the Transcriptomic Profile of Bovine First-Cleaved Embryos: Normal vs. Abnormal Divisions
Source: Int J Mol Sci. 2026 May 28;27(11):4885. doi: 10.3390/ijms27114885 (PMC13256426; doi:10.3390/ijms27114885)
Supplement: Supplementary file 1 [file ijms-27-04885-s001.zip › Supplemental Table S3.xlsx]

## Sheet: Sheet1
	baseMean	log2FoldChange	lfcSE	stat	pvalue	padj
ENSBTAG00000014707	146.122	24.7135	2.74256	9.01111	2.03981e-19	3.07766e-15
ENSBTAG00000048470	110.352	24.2176	2.85974	8.46848	2.48612e-17	1.87553e-13
ENSBTAG00000011731	11.5294	21.1089	2.93658	7.18826	6.56239e-13	3.30044e-09
ENSBTAG00000025775	38.8337	22.3974	3.4804	6.43529	1.23234e-10	4.6484e-07
ENSBTAG00000000603	21.5764	19.9879	3.1515	6.34234	2.26302e-10	6.82889e-07
ENSBTAG00000016357	37.5239	21.8992	3.59421	6.0929	1.10886e-09	2.78841e-06
ENSBTAG00000011139	30.3967	22.0884	3.72568	5.92868	3.05385e-09	6.58236e-06
ENSBTAG00000009938	51.4861	22.6802	3.84217	5.90298	3.57002e-09	6.73305e-06
ENSBTAG00000016722	237.903	10.4239	1.7892	5.826	5.6771e-09	9.51734e-06
ENSBTAG00000002610	316.72	6.30951	1.122	5.62343	1.87206e-08	2.82456e-05
ENSBTAG00000031750	23.6093	22.397	4.08094	5.4882	4.06047e-08	5.56949e-05
ENSBTAG00000046277	38.7977	22.3187	4.08096	5.46899	4.52619e-08	5.69093e-05
ENSBTAG00000048244	33.533	5.00107	0.919144	5.44101	5.29804e-08	6.14899e-05
ENSBTAG00000032775	43.2671	4.45851	0.825581	5.40045	6.6474e-08	7.16399e-05
ENSBTAG00000015145	556.367	6.82257	1.26794	5.38082	7.41491e-08	7.45841e-05
ENSBTAG00000012760	229.213	3.37367	0.631362	5.34347	9.11829e-08	8.59855e-05
ENSBTAG00000039090	18.1517	20.8902	3.92518	5.32211	1.02571e-07	9.10346e-05
ENSBTAG00000004318	331.323	4.89014	0.922301	5.30212	1.14469e-07	9.23494e-05
ENSBTAG00000025564	1000.94	5.33842	1.0074	5.29923	1.16294e-07	9.23494e-05
ENSBTAG00000023792	472.11	5.65064	1.07141	5.27401	1.33473e-07	0.000100692
ENSBTAG00000006676	14.9375	21.4229	4.08141	5.2489	1.53012e-07	0.000109936
ENSBTAG00000013866	540.571	5.70886	1.09196	5.22807	1.71291e-07	0.000117475
ENSBTAG00000033887	99.439	5.12395	0.984772	5.20319	1.95901e-07	0.000128511
ENSBTAG00000009534	161.257	4.427	0.852878	5.19066	2.09548e-07	0.000131736
ENSBTAG00000000103	57.0491	3.90461	0.76015	5.13663	2.79716e-07	0.000163025
ENSBTAG00000002038	510.41	4.09338	0.798889	5.12383	2.99384e-07	0.000163025
ENSBTAG00000011963	282.754	5.04668	0.98546	5.12114	3.03691e-07	0.000163025
ENSBTAG00000046699	59.3433	6.70354	1.3105	5.11524	3.13343e-07	0.000163025
ENSBTAG00000014670	7.63468	20.9171	4.08199	5.12424	2.98748e-07	0.000163025
ENSBTAG00000014274	88.5002	3.90609	0.764814	5.10725	3.26886e-07	0.000164402
ENSBTAG00000014226	226.766	5.03078	0.988795	5.08779	3.62259e-07	0.000176315
ENSBTAG00000008692	256.336	6.11681	1.2069	5.0682	4.01597e-07	0.000189353
ENSBTAG00000011869	569.059	9.29966	1.84546	5.0392	4.67471e-07	0.000213733
ENSBTAG00000011494	77.9742	8.10041	1.61146	5.02676	4.98836e-07	0.000221366
ENSBTAG00000018987	555.212	4.07301	0.813453	5.00707	5.52661e-07	0.000238244
ENSBTAG00000000913	327.867	4.38996	0.879106	4.99366	5.92447e-07	0.000248301
ENSBTAG00000017863	454.769	6.1832	1.24136	4.98098	6.32626e-07	0.000257974
ENSBTAG00000009479	627.464	2.75385	0.553785	4.97279	6.59962e-07	0.000262039
ENSBTAG00000010739	180.391	4.14772	0.83742	4.95298	7.30872e-07	0.000275685
ENSBTAG00000038896	294.49	4.46296	0.900284	4.95728	7.14883e-07	0.000275685
ENSBTAG00000052337	481.168	4.61108	0.933614	4.93895	7.85431e-07	0.000282157
ENSBTAG00000051063	126.237	5.92973	1.20049	4.93942	7.83536e-07	0.000282157
ENSBTAG00000051287	375.976	5.10612	1.03506	4.93317	8.09048e-07	0.000283882
ENSBTAG00000025666	159.079	4.31189	0.876	4.92225	8.55546e-07	0.000293374
ENSBTAG00000003353	47.7114	3.57149	0.726674	4.91484	8.88535e-07	0.000297916
ENSBTAG00000047029	207.428	2.7354	0.562827	4.86011	1.1732e-06	0.000384811
ENSBTAG00000018073	128.336	5.22194	1.07647	4.85098	1.22856e-06	0.000394393
ENSBTAG00000013358	274.049	2.77169	0.572657	4.84006	1.29803e-06	0.000408013
ENSBTAG00000054776	142.91	3.01026	0.628113	4.79255	1.64675e-06	0.000463794
ENSBTAG00000027787	178.214	3.66685	0.76536	4.79101	1.65945e-06	0.000463794
ENSBTAG00000052700	186.852	4.01291	0.837379	4.79222	1.64943e-06	0.000463794
ENSBTAG00000005077	34.6389	4.10225	0.8556	4.79459	1.6301e-06	0.000463794
ENSBTAG00000032777	607.102	4.2815	0.892446	4.79749	1.6067e-06	0.000463794
ENSBTAG00000054195	265.911	5.05508	1.05513	4.79095	1.65992e-06	0.000463794
ENSBTAG00000013413	1133.93	2.41461	0.505941	4.77251	1.81944e-06	0.000483032
ENSBTAG00000051210	248.91	4.20158	0.88048	4.77192	1.82481e-06	0.000483032
ENSBTAG00000017475	426.634	5.11262	1.06985	4.77883	1.76319e-06	0.000483032
ENSBTAG00000009580	953.06	4.06176	0.854392	4.75397	1.99459e-06	0.000510074
ENSBTAG00000045566	21.3806	4.84331	1.01869	4.75447	1.98971e-06	0.000510074
ENSBTAG00000020795	221.587	2.85331	0.601441	4.74413	2.09405e-06	0.000510697
ENSBTAG00000006487	206.702	3.88872	0.819708	4.74404	2.09503e-06	0.000510697
ENSBTAG00000005142	245.729	4.20586	0.886622	4.74369	2.09857e-06	0.000510697
ENSBTAG00000022278	310.388	3.93829	0.833203	4.72669	2.28212e-06	0.00054655
ENSBTAG00000015388	469.555	4.33315	0.918388	4.71821	2.37927e-06	0.000560913
ENSBTAG00000000277	116.252	7.12021	1.51612	4.69633	2.64877e-06	0.00061484
ENSBTAG00000030281	49.7212	3.1801	0.680329	4.67435	2.94886e-06	0.000661595
ENSBTAG00000006383	426.207	3.40114	0.727973	4.67207	2.98174e-06	0.000661595
ENSBTAG00000015089	486.771	4.58988	0.98161	4.67586	2.9272e-06	0.000661595
ENSBTAG00000054319	119.447	4.25787	0.914748	4.6547	3.24459e-06	0.000709484
ENSBTAG00000019543	224.404	3.33848	0.717844	4.6507	3.30804e-06	0.000713025
ENSBTAG00000019911	319.9	2.56577	0.554627	4.62612	3.72587e-06	0.000770578
ENSBTAG00000008340	257.088	3.86948	0.836976	4.62316	3.77935e-06	0.000770578
ENSBTAG00000013411	896.628	4.12425	0.890629	4.63072	3.64401e-06	0.000770578
ENSBTAG00000047635	1231.82	6.61191	1.42995	4.62388	3.76634e-06	0.000770578
ENSBTAG00000030589	422.91	2.69517	0.584542	4.61073	4.01256e-06	0.000786254
ENSBTAG00000007754	87.5094	3.34899	0.726255	4.61131	4.00145e-06	0.000786254
ENSBTAG00000010959	361.896	3.90624	0.847	4.61185	3.991e-06	0.000786254
ENSBTAG00000046786	251.996	3.70077	0.804783	4.59848	4.25594e-06	0.000823252
ENSBTAG00000014136	35.9023	2.87607	0.625886	4.5952	4.32343e-06	0.000824148
ENSBTAG00000018633	178.366	6.20776	1.35158	4.59297	4.36982e-06	0.000824148
ENSBTAG00000054943	209.36	2.44112	0.532419	4.58495	4.5409e-06	0.000835525
ENSBTAG00000001637	41.0631	4.03163	0.879115	4.58601	4.51796e-06	0.000835525
ENSBTAG00000053107	1308.51	3.54059	0.774751	4.56997	4.87791e-06	0.000886722
ENSBTAG00000001792	173.375	3.87477	0.850512	4.55582	5.21825e-06	0.000904977
ENSBTAG00000031797	389.78	4.04707	0.887246	4.56138	5.08176e-06	0.000904977
ENSBTAG00000002515	86.7843	5.48176	1.20235	4.5592	5.13494e-06	0.000904977
ENSBTAG00000000990	277.751	6.59199	1.4469	4.55595	5.21483e-06	0.000904977
ENSBTAG00000009908	397.556	3.52207	0.7742	4.54931	5.38232e-06	0.000922824
ENSBTAG00000013924	1147.48	2.37636	0.524493	4.53077	5.87681e-06	0.000960814
ENSBTAG00000027772	363.992	3.32194	0.733881	4.52653	5.99595e-06	0.000960814
ENSBTAG00000021506	155.326	3.62706	0.800642	4.53019	5.89311e-06	0.000960814
ENSBTAG00000009914	197.309	3.66695	0.810835	4.52243	6.11335e-06	0.000960814
ENSBTAG00000010799	804.29	3.81266	0.842512	4.52534	6.02977e-06	0.000960814
ENSBTAG00000051254	794.565	3.82663	0.845554	4.52559	6.02279e-06	0.000960814
ENSBTAG00000032432	18.06	4.28429	0.946934	4.52438	6.05715e-06	0.000960814
ENSBTAG00000009508	145.935	5.01063	1.10638	4.52883	5.931e-06	0.000960814
ENSBTAG00000000242	231.724	6.64476	1.47073	4.51801	6.24229e-06	0.000961058
ENSBTAG00000016541	41.103	8.86464	1.96176	4.51872	6.22145e-06	0.000961058
ENSBTAG00000050675	231.372	2.78965	0.617951	4.51435	6.35109e-06	0.000967932
ENSBTAG00000019025	182.667	2.58532	0.573333	4.50929	6.5044e-06	0.000971668
ENSBTAG00000052882	65.3559	5.12224	1.13557	4.51071	6.46125e-06	0.000971668
ENSBTAG00000012788	1635.94	3.35991	0.745577	4.50646	6.5919e-06	0.000975085
ENSBTAG00000000639	122.502	4.52614	1.00647	4.49704	6.89069e-06	0.00100939
ENSBTAG00000016391	269.796	4.13323	0.920176	4.49178	7.06304e-06	0.00102468
ENSBTAG00000017463	110.419	2.92965	0.652812	4.48774	7.19839e-06	0.00103437
ENSBTAG00000016079	548.86	2.57469	0.576847	4.46338	8.0676e-06	0.00111831
ENSBTAG00000053755	614.115	3.10277	0.694911	4.46499	8.0071e-06	0.00111831
ENSBTAG00000032996	100.622	3.13056	0.701541	4.46241	8.10424e-06	0.00111831
ENSBTAG00000047547	46.9706	3.25706	0.729651	4.46387	8.0494e-06	0.00111831
ENSBTAG00000015147	453.08	5.63156	1.26384	4.45591	8.35374e-06	0.00113551
ENSBTAG00000005373	378.713	3.78306	0.850297	4.44911	8.62287e-06	0.00116162
ENSBTAG00000002648	1190.05	3.00561	0.67636	4.4438	8.8384e-06	0.00116977
ENSBTAG00000003560	73.119	3.12681	0.703487	4.44473	8.80031e-06	0.00116977
ENSBTAG00000024608	50.7405	3.5087	0.790327	4.43955	9.01456e-06	0.00117251
ENSBTAG00000026886	386.067	3.6017	0.811192	4.44001	8.99565e-06	0.00117251
ENSBTAG00000031061	119.728	3.82548	0.864052	4.42737	9.53895e-06	0.00123012
ENSBTAG00000050621	81.8854	3.99437	0.903494	4.42102	9.82352e-06	0.00125356
ENSBTAG00000045925	134.965	6.89251	1.55952	4.41963	9.8869e-06	0.00125356
ENSBTAG00000053346	738.785	4.4764	1.01394	4.41485	1.01081e-05	0.00127092
ENSBTAG00000040512	9.93173	2.9401	0.666705	4.40989	1.03422e-05	0.00128649
ENSBTAG00000021421	133.761	2.9732	0.674403	4.40863	1.04025e-05	0.00128649
ENSBTAG00000048417	15.4975	4.91894	1.11694	4.40393	1.06306e-05	0.00130402
ENSBTAG00000039555	446.748	3.61069	0.820587	4.40013	1.08186e-05	0.00131419
ENSBTAG00000014423	323.881	3.7024	0.841695	4.39875	1.08877e-05	0.00131419
ENSBTAG00000021979	216.911	2.64012	0.600562	4.39608	1.10224e-05	0.00131989
ENSBTAG00000030186	133.767	2.88617	0.656871	4.39382	1.11377e-05	0.0013232
ENSBTAG00000005814	145.549	2.49887	0.569383	4.38874	1.14011e-05	0.00133349
ENSBTAG00000016415	14.8164	5.36537	1.22232	4.38949	1.13618e-05	0.00133349
ENSBTAG00000013390	423.53	3.01185	0.687177	4.38294	1.17088e-05	0.00135894
ENSBTAG00000048538	177.3	3.87315	0.884327	4.37978	1.18802e-05	0.00135936
ENSBTAG00000019782	455.014	4.36252	0.996113	4.37955	1.18926e-05	0.00135936
ENSBTAG00000007572	505.575	2.36297	0.540994	4.36782	1.2549e-05	0.00141298
ENSBTAG00000009517	800.025	3.30996	0.759132	4.3602	1.29947e-05	0.00145232
ENSBTAG00000046486	390.114	2.34597	0.538823	4.35389	1.33744e-05	0.00146379
ENSBTAG00000047845	116.193	3.1235	0.717497	4.35333	1.34086e-05	0.00146379
ENSBTAG00000005715	40.4854	3.40616	0.782045	4.35545	1.32792e-05	0.00146379
ENSBTAG00000031752	99.4362	3.68156	0.846501	4.34915	1.36664e-05	0.00146379
ENSBTAG00000004651	173.538	3.71718	0.854415	4.35055	1.35796e-05	0.00146379
ENSBTAG00000006342	1379.66	2.3806	0.547788	4.34584	1.38745e-05	0.0014639
ENSBTAG00000004553	228.894	3.38752	0.779417	4.34622	1.38505e-05	0.0014639
ENSBTAG00000001244	242.894	5.61896	1.29615	4.3351	1.45693e-05	0.00152653
ENSBTAG00000005296	377.553	4.01838	0.92808	4.32977	1.49262e-05	0.00153202
ENSBTAG00000025385	138.472	4.031	0.930633	4.33146	1.48124e-05	0.00153202
ENSBTAG00000033897	13.4222	6.14113	1.41814	4.33042	1.48826e-05	0.00153202
ENSBTAG00000005654	1847.5	3.5927	0.830337	4.3268	1.5129e-05	0.00154234
ENSBTAG00000003713	49.0508	2.41509	0.558767	4.32218	1.54496e-05	0.00155402
ENSBTAG00000032114	157.412	2.16439	0.501215	4.31828	1.57247e-05	0.00156088
ENSBTAG00000045582	264.273	2.58207	0.597756	4.31961	1.56307e-05	0.00156088
ENSBTAG00000005206	198.213	3.25319	0.754318	4.31275	1.61234e-05	0.00158999
ENSBTAG00000053886	119.446	2.60898	0.606368	4.30264	1.68774e-05	0.00163294
ENSBTAG00000024781	106.694	3.10853	0.72214	4.30461	1.67282e-05	0.00163294
ENSBTAG00000009542	432.07	4.13523	0.961109	4.30256	1.68836e-05	0.00163294
ENSBTAG00000031834	58.9069	3.18139	0.73985	4.30005	1.7076e-05	0.00164103
ENSBTAG00000037953	1063.66	2.19223	0.510488	4.29437	1.7519e-05	0.00166083
ENSBTAG00000019994	101.378	2.28114	0.531167	4.29458	1.75021e-05	0.00166083
ENSBTAG00000002367	48.1161	2.90778	0.6773	4.29319	1.76122e-05	0.00166083
ENSBTAG00000006969	130.831	2.2572	0.526773	4.28497	1.82767e-05	0.0016861
ENSBTAG00000015551	260.999	2.35474	0.549386	4.28613	1.81813e-05	0.0016861
ENSBTAG00000005735	215.632	2.4599	0.574158	4.28435	1.83271e-05	0.0016861
ENSBTAG00000048933	70.6884	4.01976	0.937423	4.2881	1.8021e-05	0.0016861
ENSBTAG00000017599	43.9042	3.58049	0.836184	4.28194	1.85267e-05	0.00169413
ENSBTAG00000039728	244.592	3.42947	0.801465	4.279	1.87732e-05	0.00170632
ENSBTAG00000006813	22.363	4.5021	1.05375	4.27244	1.93344e-05	0.00174681
ENSBTAG00000019703	33.1834	3.95894	0.92721	4.26974	1.95705e-05	0.00175762
ENSBTAG00000014669	328.372	2.39154	0.560608	4.26598	1.99029e-05	0.00176619
ENSBTAG00000011969	609.114	4.06417	0.952979	4.2647	2.00172e-05	0.00176619
ENSBTAG00000014762	44.2874	9.02278	2.11518	4.26573	1.99247e-05	0.00176619
ENSBTAG00000011918	225.617	3.41026	0.799921	4.26324	2.01482e-05	0.00176742
ENSBTAG00000045497	159.826	2.50843	0.588693	4.26101	2.03502e-05	0.00177482
ENSBTAG00000018628	330.765	2.56125	0.601289	4.2596	2.04793e-05	0.00177582
ENSBTAG00000047694	3187.75	2.18066	0.512831	4.2522	2.11684e-05	0.00181486
ENSBTAG00000050654	23.0444	3.20244	0.753129	4.25218	2.11701e-05	0.00181486
ENSBTAG00000015041	676.184	3.02139	0.710868	4.25028	2.135e-05	0.00181994
ENSBTAG00000005395	68.8349	2.28499	0.538982	4.23945	2.24068e-05	0.00189929
ENSBTAG00000009783	301.818	2.44013	0.575978	4.2365	2.27035e-05	0.00190306
ENSBTAG00000026327	482.603	3.11709	0.735588	4.23756	2.25966e-05	0.00190306
ENSBTAG00000006769	295.396	8.91676	2.10696	4.23204	2.31578e-05	0.00193041
ENSBTAG00000050791	793.914	3.99515	0.944584	4.22954	2.3417e-05	0.0019413
ENSBTAG00000003315	50.2152	3.3293	0.788002	4.225	2.38945e-05	0.00197005
ENSBTAG00000032433	39.8786	2.75701	0.653568	4.2184	2.46045e-05	0.00199587
ENSBTAG00000053387	34.6537	3.32659	0.788401	4.21942	2.44936e-05	0.00199587
ENSBTAG00000049437	189.118	3.82303	0.906052	4.21944	2.44913e-05	0.00199587
ENSBTAG00000046623	145.096	3.61953	0.859458	4.21141	2.53777e-05	0.00204759
ENSBTAG00000006564	274.355	7.45197	1.77032	4.20939	2.56063e-05	0.00205504
ENSBTAG00000003229	353.073	3.65918	0.869826	4.20679	2.59019e-05	0.00206032
ENSBTAG00000012344	180.084	3.73439	0.887785	4.20642	2.59452e-05	0.00206032
ENSBTAG00000006134	484.323	2.44502	0.582749	4.19567	2.7207e-05	0.00212694
ENSBTAG00000015283	436.612	3.10306	0.739996	4.19335	2.74864e-05	0.00213771
ENSBTAG00000032150	62.7215	2.65002	0.632145	4.19211	2.76366e-05	0.00213837
ENSBTAG00000050597	1291.77	2.7086	0.646652	4.18866	2.80608e-05	0.0021527
ENSBTAG00000016822	203.704	3.36895	0.804375	4.18828	2.81072e-05	0.0021527
ENSBTAG00000018269	71.1878	3.29531	0.787179	4.18623	2.83631e-05	0.00216132
ENSBTAG00000009487	96.2025	2.43579	0.58226	4.18333	2.87268e-05	0.00216715
ENSBTAG00000049817	16.0538	4.14017	0.989966	4.18214	2.88781e-05	0.00216773
ENSBTAG00000001794	192.477	2.72544	0.652037	4.17988	2.91657e-05	0.00217847
ENSBTAG00000006934	106.563	8.51693	2.04259	4.16967	3.05045e-05	0.00226725
ENSBTAG00000038379	300.276	2.14466	0.514824	4.16581	3.10255e-05	0.0022774
ENSBTAG00000011140	301.641	2.44966	0.588049	4.16573	3.10355e-05	0.0022774
ENSBTAG00000038931	41.7429	3.01153	0.723003	4.1653	3.10938e-05	0.0022774
ENSBTAG00000005096	138.813	2.45161	0.588879	4.16318	3.13843e-05	0.00228757
ENSBTAG00000018320	265.809	3.06768	0.737443	4.15988	3.18409e-05	0.00230969
ENSBTAG00000026809	87.7494	2.21292	0.532639	4.15464	3.25803e-05	0.00233042
ENSBTAG00000021724	75.2632	2.37486	0.571625	4.15457	3.259e-05	0.00233042
ENSBTAG00000004394	251.836	3.90459	0.939429	4.15635	3.23375e-05	0.00233042
ENSBTAG00000051517	166.003	2.53076	0.610015	4.14869	3.3438e-05	0.00237978
ENSBTAG00000019494	201.371	3.27887	0.791206	4.14414	3.41087e-05	0.00239363
ENSBTAG00000012845	131.843	4.16127	1.00404	4.14451	3.40535e-05	0.00239363
ENSBTAG00000015598	405.546	2.16286	0.522105	4.14258	3.43416e-05	0.00239883
ENSBTAG00000020905	172.306	2.12285	0.513836	4.13138	3.60586e-05	0.00249574
ENSBTAG00000018479	73.7093	2.59167	0.627473	4.13034	3.62233e-05	0.00249574
ENSBTAG00000001360	430.331	2.862	0.6931	4.12928	3.63908e-05	0.00249574
ENSBTAG00000019718	676.821	3.09366	0.749068	4.13001	3.62752e-05	0.00249574
ENSBTAG00000046100	61.7573	2.80066	0.678467	4.12793	3.66045e-05	0.00249904
ENSBTAG00000021705	129.525	3.66151	0.889426	4.11672	3.84309e-05	0.00260021
ENSBTAG00000051151	174.452	4.22894	1.02706	4.11752	3.82966e-05	0.00260021
ENSBTAG00000017496	322.462	3.21983	0.784629	4.10363	4.06714e-05	0.00272733
ENSBTAG00000021798	18.2105	4.13582	1.00764	4.10448	4.05232e-05	0.00272733
ENSBTAG00000018160	30.6086	3.8933	0.949822	4.09897	4.14985e-05	0.00274945
ENSBTAG00000020028	73.5516	6.42982	1.56875	4.0987	4.15479e-05	0.00274945
ENSBTAG00000052306	798.382	9.13918	2.2294	4.09938	4.14254e-05	0.00274945
ENSBTAG00000002094	411.973	3.57384	0.872801	4.09468	4.22752e-05	0.00278137
ENSBTAG00000005425	41.4154	3.64813	0.891128	4.09383	4.24304e-05	0.00278137
ENSBTAG00000014840	62.7411	3.0507	0.746026	4.08926	4.32747e-05	0.00281435
ENSBTAG00000020550	273.874	2.03385	0.497602	4.0873	4.36424e-05	0.00282608
ENSBTAG00000035660	46.7274	3.11787	0.76385	4.08178	4.46928e-05	0.00286947
ENSBTAG00000015972	87.5014	3.74358	0.916973	4.08254	4.45457e-05	0.00286947
ENSBTAG00000008570	1534.8	2.23253	0.547234	4.07967	4.51006e-05	0.00288338
ENSBTAG00000015009	272.937	2.50475	0.614265	4.07763	4.54964e-05	0.00289641
ENSBTAG00000050155	90.661	2.83338	0.695281	4.07515	4.59844e-05	0.00290573
ENSBTAG00000023452	22.8589	3.16337	0.776487	4.07396	4.62206e-05	0.00290573
ENSBTAG00000011444	58.4808	3.38517	0.830832	4.07443	4.61274e-05	0.00290573
ENSBTAG00000013264	319.271	2.14998	0.528111	4.07108	4.67953e-05	0.00292966
ENSBTAG00000050722	142.525	2.73266	0.672373	4.06419	4.81988e-05	0.00300506
ENSBTAG00000018314	18.7616	4.33177	1.069	4.05217	5.07439e-05	0.00315072
ENSBTAG00000019667	18.607	4.86693	1.20182	4.04965	5.12949e-05	0.00315893
ENSBTAG00000052953	393.727	2.03528	0.503815	4.03974	5.35107e-05	0.00326518
ENSBTAG00000006877	12.3111	6.23743	1.54428	4.03904	5.36695e-05	0.00326518
ENSBTAG00000009198	201.304	7.42617	1.83845	4.03935	5.35988e-05	0.00326518
ENSBTAG00000008137	139.68	3.45845	0.856653	4.03716	5.4101e-05	0.00327353
ENSBTAG00000052155	47.3779	8.61954	2.13537	4.03656	5.42405e-05	0.00327353
ENSBTAG00000014906	384.159	2.35211	0.583418	4.0316	5.53982e-05	0.00333007
ENSBTAG00000019604	19.518	2.33779	0.580629	4.02631	5.66594e-05	0.00339237
ENSBTAG00000030059	5.73646	-4.00234	0.994702	-4.02365	5.73022e-05	0.00341623
ENSBTAG00000007737	656.075	2.67159	0.664265	4.02187	5.77372e-05	0.00341623
ENSBTAG00000048722	358.203	2.3211	0.577438	4.01966	5.82825e-05	0.00341789
ENSBTAG00000009334	234.148	3.14531	0.7827	4.01854	5.85607e-05	0.00341789
ENSBTAG00000012634	204.756	3.17726	0.790413	4.01975	5.82602e-05	0.00341789
ENSBTAG00000051467	37.9672	3.53586	0.879984	4.01809	5.86714e-05	0.00341789
ENSBTAG00000008962	110.51	2.60204	0.648655	4.01144	6.03484e-05	0.00349437
ENSBTAG00000002060	580.239	2.75177	0.68609	4.0108	6.05146e-05	0.00349437
ENSBTAG00000012044	355.955	3.06446	0.764346	4.00925	6.09107e-05	0.00349437
ENSBTAG00000012920	67.1363	3.94827	0.984774	4.00931	6.08954e-05	0.00349437
ENSBTAG00000013423	580.716	2.1407	0.535036	4.00104	6.30638e-05	0.0035372
ENSBTAG00000002009	51.174	2.51096	0.627223	4.0033	6.24654e-05	0.0035372
ENSBTAG00000001777	302.538	2.8836	0.720105	4.00441	6.21719e-05	0.0035372
ENSBTAG00000039440	55.2482	3.20003	0.799766	4.00121	6.30193e-05	0.0035372
ENSBTAG00000021452	27.7093	4.32446	1.08027	4.00314	6.25069e-05	0.0035372
ENSBTAG00000006026	87.7798	4.66149	1.16496	4.0014	6.2968e-05	0.0035372
ENSBTAG00000055207	211.38	6.5697	1.64377	3.99672	6.42265e-05	0.00357583
ENSBTAG00000022027	40.4645	3.41308	0.854181	3.99573	6.44947e-05	0.00357756
ENSBTAG00000052195	38.8701	2.98369	0.747314	3.99256	6.53647e-05	0.00361254
ENSBTAG00000048225	117.795	3.40601	0.854192	3.98741	6.67987e-05	0.00367832
ENSBTAG00000004820	505.816	2.08472	0.523452	3.98263	6.81564e-05	0.00373943
ENSBTAG00000003205	287.364	3.08322	0.775527	3.97564	7.01902e-05	0.00383706
ENSBTAG00000011161	279.76	2.06037	0.518863	3.97094	7.15904e-05	0.00389948
ENSBTAG00000021759	166.029	2.1411	0.540076	3.96445	7.35659e-05	0.00396277
ENSBTAG00000012177	529.028	2.20002	0.555069	3.9635	7.38601e-05	0.00396277
ENSBTAG00000023471	105.935	2.63952	0.66589	3.9639	7.37361e-05	0.00396277
ENSBTAG00000027654	59.1137	3.17154	0.80023	3.96329	7.39248e-05	0.00396277
ENSBTAG00000022461	17.2186	5.16966	1.30454	3.96283	7.40655e-05	0.00396277
ENSBTAG00000015831	1268.07	2.62548	0.664087	3.95351	7.70121e-05	0.00409052
ENSBTAG00000009274	31.6882	2.8712	0.726384	3.95272	7.72666e-05	0.00409052
ENSBTAG00000032369	55.9887	4.70797	1.19094	3.95314	7.7132e-05	0.00409052
ENSBTAG00000007024	15.6116	3.54622	0.897596	3.9508	7.78917e-05	0.0041092
ENSBTAG00000023487	53.9846	2.74353	0.694577	3.94993	7.81749e-05	0.00410976
ENSBTAG00000017085	28.9584	3.0186	0.76529	3.94439	8.0004e-05	0.00419132
ENSBTAG00000005364	64.3347	2.04827	0.520035	3.93871	8.19208e-05	0.00426214
ENSBTAG00000000894	689.67	3.85966	0.979832	3.9391	8.17878e-05	0.00426214
ENSBTAG00000046066	22.0402	3.7033	0.940828	3.93622	8.27767e-05	0.00429187
ENSBTAG00000018372	17.5795	4.26328	1.08446	3.93124	8.45101e-05	0.00435184
ENSBTAG00000007184	18.7146	2.96125	0.753493	3.93003	8.49344e-05	0.00435881
ENSBTAG00000013444	7.7939	6.80047	1.731	3.92862	8.54331e-05	0.00436954
ENSBTAG00000018453	12.9638	4.57654	1.16544	3.92689	8.60507e-05	0.00438626
ENSBTAG00000046192	171.126	2.03099	0.517838	3.92205	8.77997e-05	0.00444538
ENSBTAG00000014931	83.1091	2.22397	0.567516	3.91878	8.89977e-05	0.00449096
ENSBTAG00000054543	19.5263	3.32759	0.850839	3.91095	9.19337e-05	0.00462365
ENSBTAG00000018040	37.8507	6.42182	1.64235	3.91014	9.22432e-05	0.00462381
ENSBTAG00000006423	132.184	3.25747	0.833277	3.90924	9.25886e-05	0.00462575
ENSBTAG00000000598	121.424	2.22704	0.570013	3.907	9.34487e-05	0.00465332
ENSBTAG00000001656	653.72	3.11135	0.796723	3.90518	9.41548e-05	0.00467305
ENSBTAG00000005416	91.5117	2.88099	0.737894	3.90434	9.44828e-05	0.00467396
ENSBTAG00000000434	45.8732	4.40723	1.12957	3.90169	9.55245e-05	0.00471005
ENSBTAG00000025121	175.615	2.26312	0.580334	3.89968	9.63189e-05	0.00473375
ENSBTAG00000010732	7.41761	6.44525	1.65346	3.89804	9.69751e-05	0.00475052
ENSBTAG00000016278	202.445	2.39807	0.61571	3.8948	9.8278e-05	0.00477146
ENSBTAG00000019253	61.1364	3.25198	0.835157	3.89385	9.86646e-05	0.00477146
ENSBTAG00000004050	8.36546	5.40157	1.38721	3.89385	9.86675e-05	0.00477146
ENSBTAG00000002376	114.217	2.57073	0.660385	3.89277	9.91056e-05	0.00477733
ENSBTAG00000013461	482.87	2.56723	0.659722	3.89139	9.96713e-05	0.00478493
ENSBTAG00000007812	181.623	2.35015	0.604306	3.88901	0.000100654	0.00479073
ENSBTAG00000048824	81.595	3.01497	0.77517	3.88943	0.000100482	0.00479073
ENSBTAG00000003291	20.2945	3.14792	0.810001	3.88632	0.000101776	0.00482894
ENSBTAG00000049058	34.7619	5.19547	1.33771	3.88384	0.000102819	0.0048631
ENSBTAG00000003279	182.168	2.18799	0.563579	3.88232	0.000103465	0.00486319
ENSBTAG00000038783	8.39313	3.06845	0.790357	3.88236	0.000103447	0.00486319
ENSBTAG00000047376	128.217	2.23454	0.576316	3.87729	0.000105626	0.00493403
ENSBTAG00000051249	102.37	3.50331	0.9052	3.8702	0.000108746	0.00506407
ENSBTAG00000024334	16.7694	3.6949	0.955321	3.86771	0.000109862	0.00510029
ENSBTAG00000004268	32.1381	3.26277	0.843986	3.86591	0.000110676	0.00512233
ENSBTAG00000017388	318.695	2.64268	0.685836	3.85323	0.000116568	0.00537854
ENSBTAG00000020123	25.5281	3.35071	0.870278	3.85016	0.000118039	0.0054298
ENSBTAG00000012975	308.649	2.10755	0.547783	3.84741	0.000119372	0.00547441
ENSBTAG00000011145	921.27	2.50216	0.650567	3.84612	0.000120001	0.00548657
ENSBTAG00000047229	97.9612	6.52057	1.69622	3.84417	0.000120962	0.00551382
ENSBTAG00000001858	196.151	2.12168	0.552525	3.83997	0.000123047	0.00557517
ENSBTAG00000055286	27.1605	2.74051	0.713585	3.84048	0.000122794	0.00557517
ENSBTAG00000007804	119.599	2.21894	0.578492	3.83573	0.000125192	0.00565538
ENSBTAG00000050139	5.24551	5.84171	1.52498	3.83067	0.000127794	0.0057557
ENSBTAG00000014662	73.6055	2.2442	0.586195	3.82843	0.000128965	0.00579112
ENSBTAG00000003746	262.613	2.75656	0.721166	3.82236	0.000132181	0.00591795
ENSBTAG00000054355	7.82602	5.77459	1.51211	3.81891	0.000134045	0.00598365
ENSBTAG00000040564	54.844	3.93506	1.0309	3.8171	0.000135032	0.00600992
ENSBTAG00000053878	30.499	5.74053	1.50533	3.81347	0.00013703	0.00606305
ENSBTAG00000018188	158.368	4.40218	1.15469	3.81243	0.000137609	0.00607089
ENSBTAG00000001568	80.1757	2.07966	0.54709	3.80131	0.000143933	0.00627769
ENSBTAG00000021543	31.9762	3.38404	0.889917	3.80265	0.000143159	0.00627769
ENSBTAG00000007149	6.01631	6.75102	1.77599	3.80126	0.000143961	0.00627769
ENSBTAG00000000188	8.42839	6.89261	1.81298	3.8018	0.000143646	0.00627769
ENSBTAG00000020983	20.2238	3.80382	1.00126	3.79904	0.000145256	0.00631591
ENSBTAG00000047836	35.7528	2.80642	0.739189	3.79662	0.00014668	0.00635951
ENSBTAG00000015943	92.6003	2.14688	0.565701	3.79508	0.000147598	0.00638097
ENSBTAG00000045783	862.361	2.74005	0.722234	3.79385	0.000148331	0.00639432
ENSBTAG00000032591	21.7511	6.91084	1.82319	3.79053	0.000150326	0.00644351
ENSBTAG00000002182	240.596	2.80418	0.740246	3.78817	0.000151763	0.00646838
ENSBTAG00000045678	7.34674	4.25834	1.12465	3.78637	0.000152863	0.00647866
ENSBTAG00000003152	227.541	9.14545	2.41654	3.78452	0.000154005	0.00650877
ENSBTAG00000012890	110.396	8.32468	2.20094	3.78232	0.000155371	0.00654814
ENSBTAG00000052280	219.476	2.32521	0.615493	3.7778	0.00015822	0.00664966
ENSBTAG00000013414	71.6135	5.82668	1.54274	3.77685	0.000158825	0.00665654
ENSBTAG00000008664	41.4337	2.12909	0.563971	3.77517	0.000159899	0.00668298
ENSBTAG00000040367	152.682	2.10571	0.558246	3.77201	0.000161939	0.00671245
ENSBTAG00000021288	388.725	2.23031	0.591104	3.77313	0.000161214	0.00671245
ENSBTAG00000023632	13.6784	2.71639	0.720097	3.77226	0.000161774	0.00671245
ENSBTAG00000000622	487.883	2.03851	0.540649	3.77049	0.000162927	0.00673491
ENSBTAG00000004215	917.871	7.66863	2.03505	3.76828	0.000164373	0.00677614
ENSBTAG00000047181	12.3862	-3.65825	0.971201	-3.76672	0.000165403	0.00680002
ENSBTAG00000027610	321.063	2.8825	0.765731	3.76438	0.000166966	0.00684559
ENSBTAG00000021660	40.1755	3.34385	0.889353	3.75987	0.00017	0.00695112
ENSBTAG00000006397	97.9766	2.04165	0.543315	3.75776	0.000171438	0.00697213
ENSBTAG00000001694	6.59251	5.63648	1.5016	3.75364	0.000174285	0.00706884
ENSBTAG00000010899	110.068	5.0258	1.34234	3.74405	0.00018108	0.00732475
ENSBTAG00000017441	951.85	2.36565	0.632144	3.74226	0.000182371	0.00735726
ENSBTAG00000013723	298.649	2.08551	0.557682	3.73961	0.000184308	0.00737624
ENSBTAG00000016432	15.1454	4.69684	1.25556	3.74085	0.000183401	0.00737624
ENSBTAG00000019697	425.148	2.0926	0.559866	3.73768	0.00018573	0.00740235
ENSBTAG00000055082	410.21	2.70951	0.724974	3.73739	0.000185942	0.00740235
ENSBTAG00000003228	265.751	2.05338	0.550037	3.73316	0.00018909	0.00742967
ENSBTAG00000021227	590.25	3.00648	0.805144	3.73409	0.000188392	0.00742967
ENSBTAG00000003086	20.4762	3.01565	0.807708	3.73359	0.000188768	0.00742967
ENSBTAG00000002566	15.2441	4.14343	1.10942	3.73477	0.000187886	0.00742967
ENSBTAG00000002346	5.81627	5.80965	1.55579	3.7342	0.00018831	0.00742967
ENSBTAG00000049723	62.8236	2.44638	0.655562	3.73172	0.000190177	0.00745296
ENSBTAG00000018883	186.16	2.95167	0.792215	3.72584	0.000194665	0.00758943
ENSBTAG00000049294	26.8634	3.79371	1.01865	3.72424	0.000195908	0.00761818
ENSBTAG00000021649	167.831	2.01358	0.541024	3.72179	0.000197812	0.00767247
ENSBTAG00000049130	76.7506	2.39803	0.644799	3.71904	0.000199981	0.0077169
ENSBTAG00000046120	56.3913	2.48667	0.668853	3.71782	0.00020095	0.00773452
ENSBTAG00000000640	67.7975	3.74178	1.00867	3.70962	0.000207567	0.00790851
ENSBTAG00000014968	105.241	2.42753	0.654779	3.7074	0.000209395	0.00795807
ENSBTAG00000005716	200.197	2.29126	0.618794	3.70279	0.000213243	0.00804665
ENSBTAG00000030164	145.793	3.60923	0.975194	3.70104	0.000214716	0.00805879
ENSBTAG00000009175	5.78587	4.82348	1.30358	3.70018	0.000215449	0.00806624
ENSBTAG00000007398	72.6571	2.13843	0.57851	3.69644	0.000218641	0.0081646
ENSBTAG00000049543	33.4139	3.0617	0.828416	3.69584	0.000219158	0.0081646
ENSBTAG00000047739	365.213	3.63588	0.984301	3.69387	0.000220867	0.008208
ENSBTAG00000014872	146.457	2.42175	0.656329	3.68985	0.00022439	0.00831842
ENSBTAG00000016093	108.713	2.12567	0.576513	3.68712	0.000226809	0.00838748
ENSBTAG00000017248	6.76896	4.51467	1.22608	3.68221	0.000231223	0.00850901
ENSBTAG00000017239	5.23994	5.51582	1.49922	3.67914	0.000234026	0.00859119
ENSBTAG00000027213	101.04	3.26654	0.888233	3.67758	0.000235461	0.0086229
ENSBTAG00000031503	130.227	3.03224	0.824893	3.67592	0.000236996	0.00865811
ENSBTAG00000052152	64.3908	2.19008	0.596272	3.67296	0.000239756	0.00873779
ENSBTAG00000005078	1581.08	2.42156	0.66014	3.66825	0.000244212	0.00887871
ENSBTAG00000040210	31.4308	2.31188	0.630387	3.66739	0.000245037	0.00888731
ENSBTAG00000052413	404.508	2.91618	0.795828	3.66433	0.00024799	0.00897283
ENSBTAG00000001727	22.5227	4.05091	1.1065	3.66101	0.00025122	0.00906795
ENSBTAG00000046952	28.643	2.77886	0.760845	3.65233	0.000259874	0.00935795
ENSBTAG00000052466	110.884	2.60219	0.713745	3.64583	0.000266534	0.00955217
ENSBTAG00000011527	46.7379	2.97611	0.816577	3.64462	0.000267787	0.00957434
ENSBTAG00000009823	27.329	3.80108	1.04346	3.64275	0.000269738	0.00962128
ENSBTAG00000054199	71.9364	2.46719	0.678364	3.63697	0.000275869	0.00980963
ENSBTAG00000054675	15.0508	4.97162	1.36713	3.63655	0.000276319	0.00980963
ENSBTAG00000003535	91.4006	2.24854	0.618548	3.63519	0.000277777	0.00983825
ENSBTAG00000052869	5.44594	5.63486	1.55124	3.6325	0.00028069	0.00989497
ENSBTAG00000032702	7.42027	5.05235	1.39389	3.62465	0.000289357	0.010069
ENSBTAG00000015962	340.206	2.48978	0.687814	3.61984	0.000294789	0.0102013
ENSBTAG00000039208	221.215	2.92922	0.813399	3.60121	0.000316742	0.0107635
ENSBTAG00000010668	32.3468	3.38907	0.941443	3.59987	0.000318375	0.0107947
ENSBTAG00000003728	549.77	2.50545	0.696653	3.59641	0.000322633	0.0108418
ENSBTAG00000033109	15.8992	3.07133	0.853998	3.59641	0.000322637	0.0108418
ENSBTAG00000035247	22.5225	3.65159	1.01553	3.59574	0.000323466	0.0108455
ENSBTAG00000026650	17.679	3.18453	0.886652	3.59164	0.000328605	0.0109207
ENSBTAG00000046974	44.5366	3.26704	0.909587	3.59178	0.000328426	0.0109207
ENSBTAG00000019184	42.7422	2.61174	0.727644	3.5893	0.000331562	0.0109893
ENSBTAG00000003039	19.5481	2.35379	0.6564	3.58591	0.000335909	0.0110659
ENSBTAG00000051730	25.084	3.87122	1.08024	3.58367	0.000338798	0.0111368
ENSBTAG00000018013	103.566	5.231	1.46066	3.58126	0.000341946	0.0111915
ENSBTAG00000048169	9.04167	3.82873	1.0695	3.57994	0.000343674	0.0112237
ENSBTAG00000050526	7.60748	4.00907	1.12216	3.57265	0.000353392	0.0114065
ENSBTAG00000001368	43.1592	9.2033	2.57551	3.57339	0.000352389	0.0114065
ENSBTAG00000039861	71.8902	10.3564	2.90006	3.57111	0.000355473	0.0114358
ENSBTAG00000008954	49.5498	3.02677	0.848797	3.56596	0.000362529	0.0116133
ENSBTAG00000002082	66.6405	3.5075	0.983945	3.56473	0.000364232	0.0116431
ENSBTAG00000043990	14.8308	4.47185	1.25568	3.56129	0.000369043	0.0117719
ENSBTAG00000030834	10.2081	3.27243	0.919604	3.55853	0.000372942	0.0118712
ENSBTAG00000051824	18.6875	2.90153	0.815697	3.55711	0.000374952	0.0119036
ENSBTAG00000002525	107.675	2.47511	0.69618	3.55527	0.000377585	0.0119248
ENSBTAG00000014958	51.2054	4.86062	1.36745	3.55452	0.000378677	0.0119248
ENSBTAG00000022471	9.23589	6.15143	1.73083	3.55404	0.000379368	0.0119248
ENSBTAG00000008184	105.95	7.24305	2.03796	3.55407	0.000379322	0.0119248
ENSBTAG00000021342	5.42351	5.9613	1.67928	3.54992	0.000385344	0.012055
ENSBTAG00000014449	58.3395	2.55227	0.719186	3.54883	0.000386948	0.0120625
ENSBTAG00000004348	181.158	2.04199	0.575787	3.54643	0.000390484	0.0120857
ENSBTAG00000010472	23.2817	5.92965	1.67213	3.54616	0.000390895	0.0120857
ENSBTAG00000037726	8.80061	4.08965	1.15367	3.54489	0.000392772	0.0121189
ENSBTAG00000009965	28.5042	3.39774	0.959225	3.54218	0.00039684	0.0121698
ENSBTAG00000005099	9.99042	3.68719	1.04089	3.54234	0.000396595	0.0121698
ENSBTAG00000002734	148.477	2.07855	0.58749	3.53802	0.000403138	0.0123378
ENSBTAG00000008026	77.689	5.82345	1.64782	3.53403	0.000409271	0.0124498
ENSBTAG00000047136	35.9771	2.68198	0.759232	3.53249	0.000411665	0.0124974
ENSBTAG00000007739	53.8285	2.58347	0.732493	3.52695	0.000420368	0.0127032
ENSBTAG00000018704	48.6381	5.54187	1.57146	3.52658	0.000420971	0.0127032
ENSBTAG00000038330	43.1132	5.27576	1.49631	3.52585	0.00042212	0.0127125
ENSBTAG00000024839	72.0608	2.29646	0.65207	3.5218	0.00042863	0.0128063
ENSBTAG00000001449	156.245	2.9174	0.828249	3.52237	0.000427708	0.0128063
ENSBTAG00000008632	121.257	2.23751	0.635575	3.52044	0.000430825	0.0128464
ENSBTAG00000020721	151.541	2.03011	0.577295	3.51659	0.00043712	0.0130084
ENSBTAG00000026505	24.4072	2.05568	0.584654	3.51607	0.000437993	0.0130087
ENSBTAG00000015104	19.9181	2.82885	0.806753	3.50647	0.000454093	0.013434
ENSBTAG00000004108	108.806	2.0199	0.577299	3.49888	0.000467219	0.0137415
ENSBTAG00000006530	15.5635	2.90626	0.831577	3.49488	0.00047427	0.0138947
ENSBTAG00000021813	48.6698	5.38225	1.54212	3.49016	0.000482731	0.0141152
ENSBTAG00000004379	45.0107	2.3274	0.667453	3.48698	0.000488506	0.0142564
ENSBTAG00000047425	55.8539	2.01516	0.579246	3.47894	0.000503398	0.0146036
ENSBTAG00000019867	58.2875	3.59809	1.03586	3.47354	0.000513636	0.0148095
ENSBTAG00000002917	64.7802	3.96551	1.14197	3.47252	0.000515597	0.0148095
ENSBTAG00000053406	53.543	2.07863	0.600005	3.46435	0.000531515	0.0152173
ENSBTAG00000007554	357.071	8.03338	2.321	3.46117	0.000537826	0.0153688
ENSBTAG00000008027	26.3868	5.44093	1.5725	3.46004	0.00054009	0.0154043
ENSBTAG00000003692	34.7669	3.45104	0.997846	3.45849	0.000543219	0.0154643
ENSBTAG00000019648	401.622	2.50475	0.724425	3.45757	0.000545074	0.0154879
ENSBTAG00000011190	27.6232	7.63544	2.21048	3.4542	0.00055192	0.0156111
ENSBTAG00000008251	134.602	2.40254	0.696061	3.45162	0.000557237	0.0157151
ENSBTAG00000016959	330.895	2.98358	0.865173	3.44854	0.000563625	0.0158656
ENSBTAG00000005868	25.0243	3.72168	1.08105	3.44264	0.000576064	0.0161255
ENSBTAG00000051189	3.89193	5.36164	1.55817	3.44099	0.000579583	0.016194
ENSBTAG00000017530	96.8141	2.29271	0.666844	3.43815	0.000585693	0.0162145
ENSBTAG00000001687	47.9603	2.55393	0.742433	3.43995	0.000581817	0.0162145
ENSBTAG00000027075	164.094	3.02193	0.878815	3.43864	0.000584636	0.0162145
ENSBTAG00000012082	89.8839	5.29086	1.53877	3.43838	0.0005852	0.0162145
ENSBTAG00000008635	35.3199	8.98661	2.61301	3.43918	0.000583478	0.0162145
ENSBTAG00000054736	20.8782	2.59076	0.753855	3.43668	0.000588898	0.0162734
ENSBTAG00000052481	18.0652	3.40569	0.99324	3.42887	0.000606091	0.0165966
ENSBTAG00000019617	4.02881	5.72415	1.67014	3.42735	0.000609511	0.0166298
ENSBTAG00000049955	29.2878	5.78988	1.69349	3.41889	0.000628763	0.0170319
ENSBTAG00000020429	76.7096	2.07682	0.607828	3.41678	0.000633655	0.0171337
ENSBTAG00000001697	82.4882	2.61843	0.766992	3.4139	0.000640405	0.0172852
ENSBTAG00000025335	16.892	2.90802	0.852042	3.413	0.000642529	0.0173116
ENSBTAG00000007773	5.05689	6.44216	1.89309	3.40298	0.000666554	0.017895
ENSBTAG00000005765	36.7568	2.44084	0.717829	3.40031	0.000673095	0.0180065
ENSBTAG00000016169	44.6344	4.6169	1.35851	3.39851	0.000677528	0.018093
ENSBTAG00000015001	18.3614	2.51918	0.742066	3.39483	0.000686722	0.0182417
ENSBTAG00000034987	74.5084	2.1309	0.628139	3.3924	0.000692827	0.0183715
ENSBTAG00000044017	20.8002	3.83262	1.13094	3.38887	0.000701802	0.0185443
ENSBTAG00000015081	32.1681	2.3403	0.690864	3.3875	0.000705324	0.0186048
ENSBTAG00000001839	21.257	7.26593	2.1475	3.38343	0.00071587	0.0187844
ENSBTAG00000002258	95.0148	8.93115	2.64122	3.38145	0.000721044	0.0188873
ENSBTAG00000055034	6.46228	5.13898	1.52112	3.37841	0.000729057	0.0190641
ENSBTAG00000054083	93.7598	2.21831	0.657089	3.37596	0.00073558	0.0191683
ENSBTAG00000003550	26.1056	3.88644	1.15144	3.37527	0.000737432	0.0191834
ENSBTAG00000001117	11.1412	7.25305	2.15032	3.37301	0.00074352	0.0193085
ENSBTAG00000010932	4.93593	5.31396	1.57742	3.36876	0.000755071	0.0194411
ENSBTAG00000003109	157.98	4.0012	1.18805	3.36788	0.000757488	0.0194702
ENSBTAG00000003832	44.5392	3.05089	0.906924	3.36399	0.000768232	0.0196877
ENSBTAG00000010508	24.599	5.9917	1.78595	3.3549	0.000793927	0.0202686
ENSBTAG00000021588	46.0605	7.97914	2.37988	3.35274	0.000800151	0.020393
ENSBTAG00000012804	69.0655	2.22726	0.664934	3.34959	0.000809302	0.0205223
ENSBTAG00000048854	9.79392	3.84993	1.15001	3.34775	0.000814715	0.0205903
ENSBTAG00000005714	4.12045	4.91985	1.46955	3.34786	0.000814378	0.0205903
ENSBTAG00000015248	150.171	2.10475	0.629829	3.34179	0.000832415	0.0208976
ENSBTAG00000034693	20.399	3.56597	1.06696	3.34217	0.000831262	0.0208976
ENSBTAG00000019915	61.6699	5.52799	1.65412	3.34195	0.000831909	0.0208976
ENSBTAG00000018463	366.859	6.75908	2.02354	3.34022	0.000837126	0.020981
ENSBTAG00000001782	30.9135	2.99673	0.897327	3.33961	0.00083895	0.0209918
ENSBTAG00000006135	73.6377	2.20623	0.660893	3.33825	0.000843071	0.02106
ENSBTAG00000054218	88.5626	3.90444	1.17176	3.3321	0.000861929	0.0213894
ENSBTAG00000010658	19.8894	3.99807	1.19976	3.33239	0.000861034	0.0213894
ENSBTAG00000034347	9.5405	5.59273	1.67944	3.33012	0.000868074	0.0215066
ENSBTAG00000004832	6.55849	6.44042	1.93514	3.32814	0.000874294	0.0216252
ENSBTAG00000011623	167.307	2.53075	0.760873	3.32612	0.000880642	0.021711
ENSBTAG00000054746	42.936	2.33754	0.703126	3.3245	0.000885783	0.0217666
ENSBTAG00000018918	49.5862	2.19406	0.661809	3.31524	0.000915634	0.0224271
ENSBTAG00000051982	16.2585	3.59703	1.08529	3.31434	0.000918608	0.0224271
ENSBTAG00000037600	21.0862	2.67013	0.806002	3.31281	0.000923647	0.0224802
ENSBTAG00000012623	204.535	8.89143	2.68435	3.31232	0.000925252	0.0224802
ENSBTAG00000012674	29.6906	2.24447	0.677964	3.31061	0.000930925	0.0225817
ENSBTAG00000011734	86.6094	6.01991	1.82095	3.30592	0.000946646	0.0229261
ENSBTAG00000021802	87.4484	3.44967	1.04376	3.30504	0.000949619	0.0229315
ENSBTAG00000040051	16.4123	2.8478	0.863324	3.29865	0.000971512	0.0233039
ENSBTAG00000004428	589.071	4.60538	1.39822	3.29373	0.000988657	0.0236026
ENSBTAG00000006056	26.4903	2.93051	0.890643	3.29033	0.00100069	0.0238145
ENSBTAG00000016429	39.6369	2.31138	0.702736	3.28911	0.00100503	0.0238426
ENSBTAG00000051399	9.34929	3.62062	1.10326	3.28174	0.00103168	0.0243822
ENSBTAG00000046588	21.7955	8.18862	2.5009	3.27427	0.00105936	0.0247424
ENSBTAG00000049833	175.304	2.08767	0.638073	3.27183	0.00106854	0.0249183
ENSBTAG00000012880	54.5887	2.74826	0.840684	3.26908	0.00107899	0.0250593
ENSBTAG00000054946	5.28222	5.85981	1.79258	3.26893	0.00107957	0.0250593
ENSBTAG00000015428	38.3477	2.06435	0.631659	3.26814	0.00108258	0.0250905
ENSBTAG00000017367	87.2773	3.43968	1.05457	3.26169	0.00110751	0.0255507
ENSBTAG00000047787	17.6099	2.80898	0.861464	3.26071	0.00111135	0.0256
ENSBTAG00000019015	222.462	8.46428	2.59704	3.2592	0.00111726	0.0256971
ENSBTAG00000014518	21.4718	2.41937	0.742467	3.25855	0.00111982	0.0257166
ENSBTAG00000001744	33.7378	3.16584	0.973033	3.25358	0.00113959	0.0260518
ENSBTAG00000046837	17.5566	2.05425	0.631607	3.25242	0.00114426	0.0260925
ENSBTAG00000016988	137.708	2.13092	0.65521	3.25228	0.00114483	0.0260925
ENSBTAG00000012761	16.3236	6.76734	2.08316	3.24859	0.00115978	0.0263934
ENSBTAG00000054545	60.1444	2.14374	0.660287	3.24668	0.00116761	0.0265314
ENSBTAG00000001207	25.3259	8.43613	2.60104	3.24337	0.00118125	0.0268011
ENSBTAG00000023462	505.501	2.11732	0.653415	3.2404	0.00119364	0.0270415
ENSBTAG00000047946	11.5855	3.77407	1.16535	3.23858	0.00120125	0.0271612
ENSBTAG00000016092	16.0302	3.98318	1.23048	3.23708	0.00120758	0.0272346
ENSBTAG00000035081	11.2185	3.0263	0.935481	3.23502	0.00121635	0.0273914
ENSBTAG00000015711	8.3998	3.75458	1.16226	3.23042	0.00123608	0.027753
ENSBTAG00000015950	23.5183	2.42734	0.752073	3.22754	0.00124861	0.0278684
ENSBTAG00000015584	28.7587	3.04826	0.947564	3.21694	0.00129566	0.0287303
ENSBTAG00000002668	22.4749	4.66409	1.44996	3.2167	0.00129675	0.0287303
ENSBTAG00000010460	23.7102	2.91082	0.905686	3.21393	0.0013093	0.0289659
ENSBTAG00000046878	7.33981	3.74855	1.16704	3.212	0.00131813	0.0291186
ENSBTAG00000003567	16.1372	2.49013	0.776798	3.20564	0.00134764	0.0296403
ENSBTAG00000051896	13.5471	2.17796	0.680088	3.20247	0.00136256	0.0298813
ENSBTAG00000007239	564.068	8.63533	2.69819	3.20041	0.00137231	0.0299819
ENSBTAG00000018373	48.4449	3.46705	1.08481	3.19599	0.00139353	0.0302962
ENSBTAG00000034656	21.5013	2.42946	0.760306	3.19537	0.00139653	0.0303177
ENSBTAG00000004817	16.1611	2.65991	0.832802	3.19393	0.00140349	0.0304251
ENSBTAG00000002480	12.7655	3.07113	0.962846	3.18964	0.00142452	0.0306776
ENSBTAG00000019018	108.873	9.32432	2.92365	3.18927	0.0014263	0.0306776
ENSBTAG00000048002	6.6944	4.36106	1.36955	3.18429	0.00145107	0.031055
ENSBTAG00000001805	29.8239	3.15517	0.993559	3.17563	0.00149513	0.0315732
ENSBTAG00000049862	20.497	3.25742	1.02559	3.17613	0.00149253	0.0315732
ENSBTAG00000007348	48.4452	4.39556	1.3846	3.17461	0.0015004	0.0315732
ENSBTAG00000011424	94.3623	5.96392	1.87862	3.17462	0.00150032	0.0315732
ENSBTAG00000053829	19.2804	3.28963	1.0374	3.17102	0.00151904	0.0319196
ENSBTAG00000002712	16.0709	3.64246	1.14881	3.17063	0.00152109	0.0319196
ENSBTAG00000039075	4.83234	5.19047	1.63748	3.16979	0.00152547	0.0319671
ENSBTAG00000017604	87.9678	2.37211	0.750786	3.1595	0.00158038	0.0329208
ENSBTAG00000015113	14.9221	5.56345	1.76565	3.15094	0.00162745	0.0338222
ENSBTAG00000010667	3.77021	4.90773	1.55944	3.14712	0.00164889	0.0341737
ENSBTAG00000005039	148.112	2.15148	0.683811	3.14631	0.00165343	0.0342209
ENSBTAG00000044633	12.4724	2.91322	0.92615	3.14552	0.00165794	0.034267
ENSBTAG00000018281	22.4794	3.36428	1.06975	3.14493	0.00166129	0.0342895
ENSBTAG00000020418	9.2388	2.36436	0.751934	3.14437	0.00166445	0.0343078
ENSBTAG00000054002	3.36317	4.67593	1.48778	3.14289	0.00167289	0.0344346
ENSBTAG00000047132	9.46689	3.58122	1.14223	3.13528	0.00171689	0.0350534
ENSBTAG00000000078	72.5344	2.27753	0.727377	3.13116	0.00174119	0.0352783
ENSBTAG00000046869	55.753	2.3469	0.7493	3.13212	0.00173548	0.0352783
ENSBTAG00000047360	11.8088	2.83196	0.904597	3.13064	0.00174428	0.0352783
ENSBTAG00000053781	8.02853	3.66308	1.16994	3.13099	0.00174217	0.0352783
ENSBTAG00000048390	9.04726	4.27768	1.36782	3.12738	0.00176374	0.0355037
ENSBTAG00000016045	6.10761	5.91101	1.89289	3.12274	0.00179174	0.0359015
ENSBTAG00000010378	22.2768	2.88576	0.925967	3.11648	0.00183022	0.0365754
ENSBTAG00000010156	267.711	2.19744	0.706951	3.10834	0.00188142	0.0374991
ENSBTAG00000018046	67.0087	2.26203	0.728255	3.10609	0.00189577	0.0376763
ENSBTAG00000013981	26.1317	2.55788	0.823682	3.10543	0.00190005	0.0376763
ENSBTAG00000032509	15.1435	6.94725	2.23819	3.10396	0.00190946	0.0378083
ENSBTAG00000020939	77.8011	2.97432	0.958745	3.1023	0.0019202	0.0378719
ENSBTAG00000054140	9.66981	3.14737	1.01438	3.10274	0.00191736	0.0378719
ENSBTAG00000009014	61.7951	3.41663	1.10151	3.10177	0.0019237	0.0378914
ENSBTAG00000004066	26.8339	4.49896	1.45134	3.09986	0.00193612	0.0380863
ENSBTAG00000002186	14.6099	2.86493	0.924625	3.09848	0.00194516	0.0381646
ENSBTAG00000001027	86.7959	7.13833	2.30635	3.09508	0.0019676	0.0385548
ENSBTAG00000001840	13.2244	2.36584	0.764829	3.0933	0.00197947	0.038605
ENSBTAG00000004343	17.728	3.53887	1.14387	3.09377	0.00197629	0.038605
ENSBTAG00000002485	5.3162	4.31772	1.39541	3.09422	0.00197332	0.038605
ENSBTAG00000054991	19.6167	4.87587	1.57788	3.09014	0.00200064	0.0387677
ENSBTAG00000052648	33.407	3.99942	1.29485	3.08871	0.00201029	0.0387868
ENSBTAG00000037938	15.147	3.74434	1.21259	3.0879	0.00201579	0.0388432
ENSBTAG00000023472	13.6775	3.77783	1.22573	3.08211	0.00205541	0.0395561
ENSBTAG00000007331	315.041	6.74557	2.1906	3.07932	0.0020747	0.0398766
ENSBTAG00000013953	15.2255	3.917	1.27383	3.07498	0.00210513	0.0402054
ENSBTAG00000000575	49.801	3.56507	1.16018	3.07285	0.00212024	0.040388
ENSBTAG00000009737	31.6369	8.914	2.90122	3.0725	0.00212273	0.040388
ENSBTAG00000017748	13.5403	2.10478	0.685594	3.07001	0.00214053	0.0405826
ENSBTAG00000000754	65.2812	4.03319	1.31377	3.06994	0.00214102	0.0405826
ENSBTAG00000008913	34.0048	3.88848	1.26914	3.06388	0.00218489	0.0410021
ENSBTAG00000015241	32.8248	4.76085	1.55356	3.06447	0.00218057	0.0410021
ENSBTAG00000016800	71.8294	8.922	2.91301	3.06282	0.00219265	0.0410966
ENSBTAG00000049618	3.73033	-4.24891	1.38748	-3.06233	0.00219619	0.0411117
ENSBTAG00000005315	374.289	2.17543	0.710833	3.06039	0.00221049	0.0412771
ENSBTAG00000007596	144.72	7.02952	2.29781	3.05923	0.00221908	0.0413351
ENSBTAG00000004823	113.992	2.05572	0.672363	3.05745	0.00223228	0.0415298
ENSBTAG00000008020	15.7773	2.70831	0.885989	3.05682	0.00223696	0.0415655
ENSBTAG00000031279	58.926	2.28556	0.748071	3.05527	0.00224858	0.0416476
ENSBTAG00000020606	21.9551	2.66532	0.872962	3.05319	0.0022642	0.0417632
ENSBTAG00000023659	26.6558	4.41969	1.44778	3.05273	0.00226768	0.0417763
ENSBTAG00000039357	30.6144	-2.28938	0.750176	-3.05179	0.00227482	0.0418567
ENSBTAG00000006241	33.0514	2.50362	0.821369	3.04811	0.00230289	0.0421674
ENSBTAG00000016313	27.0515	3.18384	1.04518	3.04623	0.00231734	0.0423309
ENSBTAG00000034433	6.98848	4.09268	1.34736	3.03756	0.00238505	0.0432519
ENSBTAG00000008295	19.354	5.55365	1.83085	3.03338	0.00241835	0.0438032
ENSBTAG00000037949	347.849	6.04506	1.99584	3.02882	0.00245507	0.0443618
ENSBTAG00000022489	8.65502	3.23251	1.06861	3.02496	0.00248663	0.0448783
ENSBTAG00000004829	69.4672	2.21593	0.733118	3.02261	0.00250605	0.0451381
ENSBTAG00000012980	13.6832	4.32016	1.42933	3.02249	0.00250701	0.0451381
ENSBTAG00000002526	72.2674	6.40752	2.12259	3.01872	0.00253844	0.0454869
ENSBTAG00000048537	7.1151	3.12037	1.0348	3.01542	0.00256627	0.0459311
ENSBTAG00000007678	18.3756	2.44983	0.812879	3.01377	0.00258021	0.0461259
ENSBTAG00000016908	10.8033	2.78993	0.926735	3.01049	0.00260824	0.0465166
ENSBTAG00000052273	5.81918	3.8294	1.27237	3.00965	0.00261549	0.0465909
ENSBTAG00000005710	19.6013	3.53698	1.17579	3.00817	0.00262823	0.0467076
ENSBTAG00000008114	10.4605	4.63567	1.54698	2.99659	0.00273016	0.0481786
ENSBTAG00000018454	44.1972	2.02999	0.677638	2.99568	0.00273829	0.0482326
ENSBTAG00000049009	30.4156	3.16576	1.05682	2.99554	0.00273962	0.0482326
ENSBTAG00000031998	19.858	2.88758	0.965481	2.99082	0.00278231	0.0489271
ENSBTAG00000047223	529.633	2.00114	0.669209	2.99031	0.00278695	0.0489516
ENSBTAG00000018813	52.117	2.04054	0.68255	2.98959	0.00279354	0.0490104
ENSBTAG00000002287	33.0756	2.5428	0.85125	2.98714	0.00281598	0.0491754
ENSBTAG00000018189	22.988	2.92982	0.981106	2.98625	0.00282425	0.0492627
ENSBTAG00000021961	37.0644	2.02972	0.679922	2.98523	0.00283369	0.0493703
ENSBTAG00000006287	15.9066	7.95259	2.66433	2.98484	0.00283725	0.0493754
ENSBTAG00000000014	69.0264	2.11672	0.709594	2.98301	0.0028543	0.0496149
ENSBTAG00000000417	35.55	2.37053	0.797026	2.97421	0.0029374	0.0505934
ENSBTAG00000050237	2.88428	4.75058	1.59729	2.97415	0.00293799	0.0505934
